# Supplementary material for: Metabolite profiling and transcriptomic analyses demonstrate the effects of biocontrol agents on alkaloid accumulation in Fritillaria thunbergii
Source: BMC Plant Biol. 2023 Sep 18;23:435. doi: 10.1186/s12870-023-04459-6 (PMC10506312; doi:10.1186/s12870-023-04459-6)
Supplement: Supplementary file 1 — Supplementary Material 1 [file 12870_2023_4459_MOESM1_ESM.xlsx]

## Sheet: Table S1
Table S1 Summary of the 165 metabolites
Average Rt(min)	Metabolite name	Reference m/z	Adduct type	Formula	Average m/z	ppm	Identification compounds
10.56	ACar 15:1	384.311	[M]+	[C22H42NO4]+	384.309	-6.25	Alcohols
7.139	ACar 21:5	460.343	[M]+	[C28H46NO4]+	460.342	-1.28261	Alcohols
19.554	Octaethylene glycol	393.21	[M+Na]+	C16H34O9	393.211	1.67939	Alcohols
4.95	Nonaethylene glycol	437.236	[M+Na]+	C18H38O10	437.236	-0.892449	Alcohols
5.156	Decaethylene glycol	481.262	[M+Na]+	C20H42O11	481.262	-1.10187	Alcohols
4.891	[(2S,3S,4R,5R)-4-hydroxy-2,5-bis(hydroxymethyl)-2-[(2R,3R,4S,5S,6R)-3,4,5-trihydroxy-6-(hydroxymethyl)oxan-2-yl]oxyoxolan-3-yl] (E)-3-(4-hydroxy-3-methoxyphenyl)prop-2-enoate	517.152	[M-H]-	C22H30O14	517.15	-2.99807	Alcohols
9.511	Diferuloyl glycerol	443.132	[M-H]-	C23H24O9	443.13	-3.4763	Alcohols
4.938	[(2R,3S,4S,5R,6R)-6-[(2S,3S,4S,5R)-3,4-dihydroxy-2,5-bis(hydroxymethyl)oxolan-2-yl]oxy-3,4,5-trihydroxyoxan-2-yl]methyl (E)-3-(4-hydroxy-3,5-dimethoxyphenyl)prop-2-enoate	547.164	[M-H]-	C23H32O15	547.162	-3.41865	Alcohols
6.251	[(2R,3S,4S,5R,6R)-3,4,5-trihydroxy-6-[(2S,3S,4R,5R)-4-hydroxy-3-[(E)-3-(4-hydroxy-3,5-dimethoxyphenyl)prop-2-enoyl]oxy-2,5-bis(hydroxymethyl)oxolan-2-yl]oxyoxan-2-yl]methyl (E)-3-(4-hydroxy-3,5-dimethoxyphenyl)prop-2-enoate	753.223	[M-H]-	C34H42O19	753.222	-1.02258	Alcohols
12.662	NCGC00385811-016-[3-[(3,4-dimethoxyphenyl)methyl]-4-methoxy-2-(methoxymethyl)butyl]-4-methoxy-1,3-benzodioxole	415.212	[M-H2O+H]+	C24H32O7	415.211	-1.90361	Aldehydes
16.167	LPG 16:0	483.268	[M-H]-	C22H45O9P	483.269	3.6646	Alkenes
14.917	LPG 18:2	507.28	[M-H]-	C24H45O9P	507.284	8.2643	Alkenes
9.799	DEET	192.137	[M+H]+	C12H17NO	192.138	7.34375	Amines
3.594	Caffeoyl putrescin (isomer of 391)	249.122	[M-H]-	C13H18N2O3	249.124	7.67068	Amines
20.062	Stearamide	284.294	[M+H]+	C18H37NO	284.295	1.8662	Amines
13.609	1-palmitoyl-2-hydroxy-sn-glycero-3-phosphoethanolamine	454.29	[M+H]+	C21H44NO7P	454.292	4.64758	Amines
22.615	Erucamide	338.341	[M+H]+	C22H43NO	338.342	2.01183	Amines
6.922	N-(3-Methoxybenzyl)oleamide	424.32	[M+Na]+	C26H43NO2	424.32	-0.448113	Amines
5.699	Dibenzylamine	198.126	[M+H]+	C14H15N	198.128	10.1515	Amino
4.245	Feruloyl putrescine (isomer of 1178); PlaSMA ID-1173	265.155	[M+H]+	C14H20N2O3	265.155	0.754717	Amino
10.359	Lauryldiethanolamine	274.274	[M+H]+	C16H35NO2	274.275	2.08029	Amino
3.915	Tryptophan	203.088	[M-H]-	C11H12N2O2	203.086	-8.32512	Amino acids
0.926	Lactic acid	89.0258	[M-H]-	C3H6O3	89.026	2.02247	Amino acids
0.562	Threonine	118.052	[M-H]-	C4H9NO3	118.052	-0.932203	Amino acids
1.064	Pyroglutamic acid	128.037	[M-H]-	C5H7NO3	128.037	-0.625	Amino acids
0.678	Leucine	132.102	[M+H]+	C6H13NO2	132.102	-0.606061	Amino acids
1.454	L-Isoleucine	132.102	[M+H]+	C6H13NO2	132.102	0.984848	Amino acids
0.54	L-(+)-Arginine	173.102	[M-H]-	C6H14N4O2	173.104	10.4046	Amino acids
0.553	L-Arginine	175.117	[M+H]+	C6H14N4O2	175.117	2.28571	Amino acids
0.537	N-METHYL-D-ASPARTIC ACID	154.064	[M-H]-	C6H9N3O2	154.064	1.42857	Amino acids
2.86	L-(-)-Phenylalanine	164.072	[M-H]-	C9H11NO2	164.072	-0.609756	Amino acids
2.88	Phenylalanine	166.086	[M+H]+	C9H11NO2	166.086	0.662651	Amino acids
1.428	L-Tyrosine	180.067	[M-H]-	C9H11NO3	180.067	-1.05556	Amino acids
0.601	Maltose	365.106	[M+Na]+	C12H22O11	365.105	-2.35616	Carbohydrate
6.44	NCGC00380914-01_C32H38O17_alpha-D-Glucopyranoside, 3,6-bis-O-[(2E)-3-(4-hydroxy-3-methoxyphenyl)-1-oxo-2-propen-1-yl]-beta-D-fructofuranosyl	739.204	[M+FA-H]-	C32H38O17	739.204	0.284168	Carbohydrate
6.353	NCGC00385663-01_C33H40O18_6-O-beta-D-Glucopyranosyl-1-O-[(2E)-3-(4-hydroxy-3,5-dimethoxyphenyl)-2-propenoyl]-2-O-[(2E)-3-(4-hydroxy-3-methoxyphenyl)-2-propenoyl]-beta-D-glucopyranose	723.208	[M-H]-	C33H40O18	723.209	1.13416	Carbohydrate
6.355	3-Feruloyl-1-Sinapoyl sucrose	747.211	[M+Na]+	C33H40O18	747.211	0.589023	Carbohydrate
31.412	(3S,4S,6aR,6bS,8R,8aR,12aS,14bR)-8-hydroxy-4,6a,6b,11,11,14b-hexamethyl-3-[(2S,3R,4S,5R)-3,4,5-trihydroxyoxan-2-yl]oxy-1,2,3,4a,5,6,7,8,9,10,12,12a,14,14a-tetradecahydropicene-4,8a-dicarboxylic acid	657.367	[M+Na]+	C35H54O10	657.365	-2.96804	Carbohydrate
6.012	(2S,3R,4R,5R,6R)-2-(((2S,3R,4R,5R,6R)-4,5-dihydroxy-2-(((2'R,5'S,6aR,8aS,9S)-4-hydroxy-5',6a,8a,9-tetramethyl-1,3,3',4,4',5,5',6,6a,6b,6',7,8,8a,8b,9,11a,12,12a,12b-icosahydrospiro[naphtho[2',1':4,5]indeno[2,1-b]furan-10,2'-pyran]-6-yl)oxy)-6-(hydroxymethyl)tetrahydro-2H-pyran-3-yl)oxy)-6-methyltetrahydro-2H-pyran-3,4,5-triol	761.392	[M+Na]+	C39H62O13	761.391	-0.683311	Carbohydrate
11.804	(2S,3R,4S,5R)-2-[(2R,3R,4S,5S,6R)-2-[[(3S,6S,8R,10R,12R,13R,14R,17S)-3,12-dihydroxy-17-[(2S)-2-hydroxy-6-methylhept-5-en-2-yl]-4,4,8,10,14-pentamethyl-2,3,5,6,7,9,11,12,13,15,16,17-dodecahydro-1H-cyclopenta[a]phenanthren-6-yl]oxy]-4,5-dihydroxy-6-(hydroxymethyl)oxan-3-yl]oxyoxane-3,4,5-triol	793.471	[M+Na]+	C41H70O13	793.471	-0.0630517	Carbohydrate
14.091	Lauryl sulfate	265.147	[M-H]-	C12H26O4S	265.146	-0.754717	Esters
4.733	NCGC00385291-01_C19H30O8_3-Buten-2-one, 4-[4-(beta-D-glucopyranosyloxy)-2-hydroxy-2,6,6-trimethylcyclohexylidene]-	409.183	[M+Na]+	C19H30O8	409.183	-0.391198	Esters
12.662	NCGC00385123-01_C22H30O6_7b,9-Dihydroxy-3-(hydroxymethyl)-1,1,6,8-tetramethyl-5-oxo-1,1a,1b,4,4a,5,7a,7b,8,9-decahydro-9aH-cyclopropa[3,4]benzo[1,2-e]azulen-9a-yl acetate	432.237	[M+ACN+H]+	C22H30O6	432.237	0.208333	Esters
23.923	FAHFA 23:0	383.315	[M-H]-	C23H44O4	383.315	-0.443864	Esters
22.498	Dioctyl Phthalate	391.283	[M+H]+	C24H38O4	391.284	2.17391	Esters
22.38	FAHFA 25:2	407.316	[M-H]-	C25H44O4	407.316	0.19656	Esters
24.149	FAHFA 25:1	409.334	[M-H]-	C25H46O4	409.334	-0.391198	Esters
13.605	LPI 18:2	595.287	[M-H]-	C27H49O12P	595.287	0.319328	Esters
17.915	FAHFA 36:3	559.477	[M-H]-	C36H64O4	559.477	-0.143113	Esters
10.782	4,6-dinitro-o-cresol	197.02	[M-H]-	C7H6N2O5	197.02	-0.507614	Esters
15.383	Phthalic acid	149.024	[M-H2O+H]+	C8H6O4	149.023	-2.55034	Esters
19.128	Palmitic acid	255.233	[M-H]-	C16H32O2	255.234	4.07843	Fatty acid
15.072	FA 18:2+O	293.212	[M-H]-	C18H30O3	293.211	-3.48123	Fatty acid
13.677	FA 18:3+2O	309.206	[M-H]-	C18H30O4	309.206	2.55663	Fatty acid
12.805	FA 18:2+2O	311.223	[M-H]-	C18H32O4	311.224	0.73955	Fatty acid
8.621	FA 18:2+3O	327.217	[M-H]-	C18H32O5	327.217	0.183486	Fatty acid
14.74	FA 18:1+1O	297.243	[M-H]-	C18H34O3	297.245	6.16162	Fatty acid
14.04	FA 18:1+2O	313.239	[M-H]-	C18H34O4	313.239	0.127796	Fatty acid
31.462	FA 18:1+3O	329.232	[M-H]-	C18H34O5	329.232	-0.273556	Fatty acid
31.603	PA 34:2	671.475	[M-H]-	C37H69O8P	671.474	-0.163934	Fatty acid
31.582	PA 36:4	695.462	[M-H]-	C39H69O8P	695.462	-0.158273	Fatty acid
31.603	PA 36:3	697.482	[M-H]-	C39H71O8P	697.482	-0.172166	Fatty acid
31.579	PG 34:2	745.505	[M-H]-	C40H75O10P	745.505	-0.0268456	Fatty acid
7.2118	Skimmianine	260.1	[M-H]-	C14H15NO4	260.1	1.15385	Furoquinoline alkaloids
3.83742	Erysovine	300.102	[M-H]-	C18H21NO3	300.103	3.33333	Indole alkaloids
11.908	Evodiamine	304.144	[M+H]+	C19H17N3O	304.145	1.34868	Indole alkaloids
14.7912	Tetrahydroalstonine	351.173	[M-H]-	C21H24N2O3	351.173	0.2849	Indole alkaloids
12.8031	Mitraphylline	349.155	[M-H2O-H]-	C21H24N2O4	349.155	-0.286533	Indole alkaloids
16.8523	Hirsutine	403.179	[M+Cl]-	C22H28N2O3	403.177	-5.45906	Indole alkaloids
9.23028	1H-Indole-2-propanoic acid, 1-[(4-chlorophenyl)methyl]-3-[(1,1-dimethylethyl)thio]-Alpha,Alpha-dimethyl-5-(1-methylethyl)- [CAS]	463.205	[M-H]-	C24H32O9	463.201	-7.34341	Indole alkaloids
6.958	Cyclopamine	412.322	[M+H]+	C27H41NO2	412.321	-2.35437	Isosteroidal alkaloids
17.441	Cyproterone	325.183	[M-H]-	C18H30O3S	325.184	2.98462	Ketones
15.699	DL-Norgestrel	311.202	[M-H]-	C21H28O2	311.202	-0.418006	Ketones
8.555	Isophorone	139.112	[M+H]+	C9H14O	139.112	-0.0719424	Ketones
5.716	NCGC00385917-01!5-phenyl-1,3-oxazolidin-2-one	181.1	[M+NH4]+	C9H9NO2	181.101	4.47514	Ketones
5.77103	Phosphatidylcholine lyso 22	602.383	[M+K-2H]-	C30H54NO7P	602.383	0.166113	Lecithin
0.5979	Justicidin G	379.082	[M+K-2H]-	C21H14O7	379.082	-0.527704	Lignans
0.577	Choline	104.108	[M]+	[C5H14NO]+	104.107	-0.769231	Nucleosides
2.247	Cordycepin	252.108	[M+H]+	C10H13N5O3	252.109	5.71429	Nucleosides
2.348	2'-deoxyadenosine	252.108	[M+H]+	C10H13N5O3	252.109	3.21429	Nucleosides
2.699	2,9-DEOXYGUANOSINE	266.089	[M-H2O-H]-	C10H15N5O5	266.089	0.18797	Nucleosides
3.857	Methylthioadenosine	298.096	[M+H]+	C11H15N5O3S	298.097	3.72483	Nucleosides
0.609	Adenine	136.062	[M+H]+	C5H5N5	136.062	0.514706	Nucleosides
2.545	Guanine	152.057	[M+H]+	C5H5N5O	152.057	-2.03947	Nucleosides
3.12	Thymine	127.05	[M+H]+	C5H6N2O2	127.05	-1.5748	Nucleosides
0.63	Uridine	243.062	[M-H]-	C9H12N2O6	243.062	-0.246914	Nucleosides
7.622	Decanedioic acid	201.112	[M-H]-	C10H18O4	201.113	0.995025	Organic acids
8.724	Undecanedioic acid	215.132	[M-H]-	C11H20O4	215.13	-9.02326	Organic acids
10.91	Tridecanedioic acid	243.162	[M-H]-	C13H24O4	243.161	-5.34979	Organic acids
15.37	Di-n-butyl phthalate	279.159	[M+H]+	C16H22O4	279.16	2.18638	Organic acids
31.33	Mycophenolic acid	321.131	[M+H]+	C17H20O6	321.131	-0.623053	Organic acids
16.784	Linolenic acid	277.215	[M-H]-	C18H30O2	277.217	7.72563	Organic acids
13.715	13-HOTrE	293.212	[M-H]-	C18H30O3	293.213	5.08532	Organic acids
19.547	Oleic acid	281.247	[M-H]-	C18H34O2	281.247	0.640569	Organic acids
21.675	Methyl Heptadecanoic acid	283.262	[M-H]-	C18H36O2	283.264	4.947	Organic acids
21.966	Eicosenoic acid	309.282	[M-H]-	C20H38O2	309.281	-1.16505	Organic acids
25.462	Heneicosanoic acid	325.308	[M-H]-	C21H42O2	325.308	-0.276923	Organic acids
7.173	5-[5-(acetyloxymethyl)-1,2,4a-trimethyl-7-oxo-3,4,8,8a-tetrahydro-2H-naphthalen-1-yl]-3-methylpentanoic acid	377.232	[M-H]-	C22H34O5	377.23	-5.11936	Organic acids
26.739	Behenic acid	339.327	[M-H]-	C22H44O2	339.327	1.17994	Organic acids
28.305	Tricosanoic acid	353.342	[M-H]-	C23H46O2	353.342	-0.226629	Organic acids
30.274	Lignoceric acid	367.356	[M-H]-	C24H48O2	367.356	0.490463	Organic acids
3.834	DL-3-Aminoisobutyric acid	102.059	[M-H]-	C4H9NO2	102.059	-0.588235	Organic acids
5.632	Suberic acid	173.081	[M-H]-	C8H14O4	173.081	-1.7341	Organic acids
6.574	Azelaic acid	187.098	[M-H]-	C9H16O4	187.098	0.0534759	Organic acids
0.716	Phenylpyruvic acid	96.9617	[M-H]-	H3O4P	96.9616	-0.416667	Organic acids
10.435	N,N-Dimethyldodecylamine N-oxide	230.245	[M+H]+	C14H31NO	230.247	8.26087	Others alkaloids
17.5365	Piperettine	314.183	[M-H]-	C19H25NO3	314.183	-2.86624	Others alkaloids
14.3619	Ajmalicine	334.168	[M-H2O-H]-	C21H24N2O3	334.168	0.598802	Others alkaloids
14.3546	Humantenine	334.168	[M-H2O-H]-	C21H26N2O3	334.168	1.1976	Others alkaloids
11.5168	Splendoline	405.108	[M+Cl]-	C21H26N2O4	405.109	1.48148	Others alkaloids
5.904	Subsessiline	717.368	[M+H]+	C43H48N4O6	717.366	-3.2636	Others alkaloids
15.56	2,6-Di-tert-butyl-4-nitrophenol	250.145	[M-H]-	C14H21NO3	250.145	-0.6	Phenylpropanes
24.395	Erucic acid	337.313	[M-H]-	C22H42O2	337.312	-4.00593	Phenylpropanes
8.308	2,4-Dinitrophenol	183.005	[M-H]-	C6H4N2O5	183.005	0.491803	Phenylpropanes
5.927	Ferulic acid	193.052	[M-H]-	C10H10O4	193.052	-0.725389	Phenylpropionic acids
6.955	3-Hydroxy-4-methoxycinnamic acid (isoferulic acid)	193.052	[M-H]-	C10H10O4	193.052	-1.03627	Phenylpropionic acids
8.53	Trans-Ferulic acid	177.055	[M+H-H2O]+	C10H10O4	177.055	-2.42938	Phenylpropionic acids
16.815	LPA 16:0	409.235	[M-H]-	C19H39O7P	409.235	0.513447	Phospholipids
14.146	LPA 18:3	431.217	[M-H]-	C21H37O7P	431.217	-0.37123	Phospholipids
15.117	LPA 18:2	433.236	[M-H]-	C21H39O7P	433.234	-4.22633	Phospholipids
13.15	LPE 18:2	476.276	[M-H]-	C23H44NO7P	476.276	-0.147059	Phospholipids
13.923	LPE 18:1	478.293	[M-H]-	C23H46NO7P	478.293	0.271967	Phospholipids
13.691	LPC 16:0	540.331	[M+FA-H]-	C24H50NO7P	540.331	0.574074	Phospholipids
6.012	Liriopesides B	745.415	[M+Na]+	C39H62O12	745.415	-0.0939597	Saponins
14.2889	Kukoamine B	558.295	[M+K-2H]-	C28H42N4O6	558.295	0.896057	Scopolamine type alkaloid
5.29497	Ecgonine	184.116	[M-H]-	C9H15NO3	184.115	-3.26087	Scopolamine type alkaloid
11.852	Phytosphingosine	318.299	[M+H]+	C18H39NO3	318.3	3.39623	Sphingolipid
6.54258	Methyl (2E,8E)-9-[3a-hydroxy-6,7-dimethyl-1-(2-methylpropyl)-3-oxo-2,4,7,7a-tetrahydro-1H-isoindol-4-yl]-4,5-dihydroxy-8-methylnona-2,8-dienoate	303.293	[M-C6H10O4+H]+	[C27H46NO4]+	303.293	0.330033	Steroid alkaloid
5.36678	Lycobetaine	265.087	[M-H]-	C16H12NO3+	265.087	0.754717	Steroid alkaloid
18.5631	N-(3-Methoxybenzyl)palmitamide	376.317	[M+H]+	C24H41NO2	376.317	0.531915	Steroid alkaloid
6.39603	Veratramine	410.298	[M+H]+	C27H39NO2	410.296	-4.87805	Steroid alkaloid
6.78	Jervine	426.293	[M+H]+	C27H39NO3	426.295	3.52113	Steroid alkaloid
13.6735	Sipeimone	428.309	[M+H]+	C27H41NO3	428.31	3.27103	Steroid alkaloid
5.68055	3,11-Dihydroay-5,6-dihydro-17,23-epoayveratraman-6-one	444.343	[M+H]+	C27H41NO4	444.345	4.5045	Steroid alkaloid
8.654	NCGC00380117-01_C27H41NO4_(7E)-3-Isobutyl-4,5,8,12,12-pentamethyl-3,3a,4,6a,9,10,10a,13a,14,15-decahydro-1H-[1,3]dioxolo[7,8]cycloundeca[1,2-d]isoindole-1,16(2H)-dione	426.301	[M-H2O+H]+	C27H41NO4	426.3	-2.34742	Steroid alkaloid
5.35547	Hecogenin	448.343	[M+NH4]+	C27H42O4	448.341	-3.125	Steroid alkaloid
9.07652	Solanidine	398.342	[M+H]+	C27H43NO	398.342	-1.00503	Steroid alkaloid
19.4506	17-[1-(5-Methyl-3,4,5,6-tetrahydro-2-pyridinyl) ethyl] androst-5-en-3-ol	389.325	[M+H]+	C27H43NO	389.327	4.62725	Steroid alkaloid
6.1129	Solasodine	414.335	[M+H]+	C27H43NO2	414.334	-2.41546	Steroid alkaloid
6.89912	Hupehenizine	414.335	[M+H]+	C27H43NO2	414.336	2.41546	Steroid alkaloid
6.91898	Cordiline	414.335	[M+H]+	C27H43NO2	414.337	4.58937	Steroid alkaloid
7.46292	Ebeiedinone	414.335	[M+H]+	C27H43NO2	414.336	1.44928	Steroid alkaloid
7.46333	Solasodin	414.335	[M+H]+	C27H43NO2	414.337	4.10628	Steroid alkaloid
7.71022	Zhebeinine	414.335	[M+H]+	C27H43NO2	414.337	4.58937	Steroid alkaloid
6.37962	Sipeimine	430.406	[M+H]+	C27H43NO3	430.406	-0.232558	Steroid alkaloid
6.392	Peiminine	430.332	[M+H]+	C27H43NO3	430.331	-2.11628	Steroid alkaloid
7.72205	Peimisine	430.332	[M+H]+	C27H43NO3	430.331	-3.02326	Steroid alkaloid
6.14368	Zhebeinone	446.319	[M+H]+	C27H43NO4	446.321	4.4843	Steroid alkaloid
7.84125	Hupehenine	416.353	[M+H]+	C27H45NO2	416.352	-2.64423	Steroid alkaloid
8.246	Ebeiedine	416.356	[M+H]+	C27H45NO2	416.352	-8.89423	Steroid alkaloid
8.251	Tomatidine	416.352	[M+H]+	C27H45NO2	416.351	-2.16346	Steroid alkaloid
5.88392	Korseveriline	432.346	[M+H]+	C27H45NO3	432.347	2.31481	Steroid alkaloid
7.038	Peimine	454.327	[M+Na]+	C27H45NO3	454.327	-0.176211	Steroid alkaloid
7.7942	O-Acetylsolasodine	456.347	[M+H]+	C29H45NO3	456.346	-0.657895	Steroid alkaloid
5.75748	Edpetiline	592.382	[M+H]+	C33H53NO8	592.383	1.01351	Steroid alkaloid
6.25907	Hupeheoside	578.403	[M+H]+	C33H55NO7	578.404	0.692042	Steroid alkaloid
7.22857	DGTS 23:4	578.405	[M+H]+	C33H55NO7	578.405	-0.17301	Steroid alkaloid
5.4106	Sipeimine glycosides	594.395	[M+H]+	C33H57NO8	594.4	8.24916	Steroid alkaloid
6.2145	Zhebeininosinoside	594.398	[M+H]+	C33H57NO8	594.398	-0.16835	Steroid alkaloid
19.944	Canrenone	339.199	[M-H]-	C22H28O3	339.199	1.29794	Steroids
17.851	Deoxycholate	391.289	[M-H]-	C24H40O4	391.288	-3.14578	Steroids
6.455	NCGC00380946-01_C16H18O8_(1S,3R,4S,5R)-1,3,5-Trihydroxy-4-{[(2E)-3-(4-hydroxyphenyl)-2-propenoyl]oxy}cyclohexanecarboxylic acid	339.106	[M+H]+	C16H18O8	339.107	3.56932	Terpenes
4.958	NCGC00384740-01_C21H34O9_2(1H)-Azulenone, 6-(beta-D-glucopyranosyloxy)-4,5,6,7,8,8a-hexahydro-5-hydroxy-5-(1-hydroxy-1-methylethyl)-3,8-dimethyl-	453.21	[M+Na]+	C21H34O9	453.21	0.264901	Terpenes
4.922	NCGC00385221-01_C23H32O15_alpha-D-Glucopyranoside, beta-D-fructofuranosyl 6-O-[(2E)-3-(4-hydroxy-3,5-dimethoxyphenyl)-1-oxo-2-propen-1-yl]-	570.156	[M+FA-H]-	C23H32O15	570.156	-0.701754	Terpenes
13.517	NCGC00380867-01_C27H46O9_9,12,15-Octadecatrienoic acid, 3-(hexopyranosyloxy)-2-hydroxypropyl ester, (9Z,12Z,15Z)-	536.296	[M+FA-H]-	C27H46O9	536.297	1.6791	Terpenes

## Sheet: Table S2
Table S2 Summary of peak area of 48 alkaloid metabolites
Class I	Class II	Metabolite name	CK Average aera	CK SD	S Average aera	S SD
Alkaloids	Steroid alkaloid	Peimisine	919375	83514.6	1.04225e+06	24454.5
Alkaloids	Steroid alkaloid	Jervine	64184.2	19296.9	167993	59647.3
Alkaloids	Steroid alkaloid	Ebeiedine	36083	7328.19	59907.1	12715.2
Alkaloids	Steroid alkaloid	Ebeiedinone	96202.3	10883.4	328609	168041
Alkaloids	Steroid alkaloid	Peiminine	1.03439e+06	116379	1.66671e+06	261281
Alkaloids	Steroid alkaloid	Peimine	1.9443e+06	651422	2.33659e+06	283951
Alkaloids	Steroid alkaloid	Zhebeininosinoside	34831.2	4625.98	58999.4	8051.44
Alkaloids	Steroid alkaloid	Korseveriline	184984	54887.4	491852	37357.8
Alkaloids	Steroid alkaloid	O-Acetylsolasodine	78518.9	2679.66	279207	73006
Alkaloids	Steroid alkaloid	Tomatidine	68135.2	7090.43	709312	289731
Alkaloids	Steroid alkaloid	DGTS 23:4	17858.5	422.54	37897.4	5212.17
Alkaloids	Steroid alkaloid	Zhebeinine	177597	7709.9	621863	113537
Alkaloids	Steroid alkaloid	Hupehenine	373424	25978.5	866193	89360.1
Alkaloids	Steroid alkaloid	Veratramine	16824.5	2474.98	198787	11326.2
Alkaloids	Steroid alkaloid	Sipeimine glycosides	127533	30019	59544.3	7301.01
Alkaloids	Steroid alkaloid	Hupeheoside	23539.1	9662.17	33183.4	2131.29
Alkaloids	Steroid alkaloid	Methyl (2E,8E)-9-[3a-hydroxy-6,7-dimethyl-1-(2-methylpropyl)-3-oxo-2,4,7,7a-tetrahydro-1H-isoindol-4-yl]-4,5-dihydroxy-8-methylnona-2,8-dienoate	16903	7561.49	51057	6125.47
Alkaloids	Steroid alkaloid	N-(3-Methoxybenzyl)palmitamide	38947.2	7460.64	43050.7	24917.8
Alkaloids	Steroid alkaloid	NCGC00380117-01_C27H41NO4_(7E)-3-Isobutyl-4,5,8,12,12-pentamethyl-3,3a,4,6a,9,10,10a,13a,14,15-decahydro-1H-[1,3]dioxolo[7,8]cycloundeca[1,2-d]isoindole-1,16(2H)-dione	24212.1	13225.1	79676.3	10304
Alkaloids	Steroid alkaloid	Hupehenizine	70460	13941.6	127146	47471.9
Alkaloids	Steroid alkaloid	Sipeimine	12767.5	3172.19	13558.1	3059.47
Alkaloids	Steroid alkaloid	Solanidine	115208	97035	121163	38352.9
Alkaloids	Steroid alkaloid	Zhebeinone	326154	445132	63096.2	18857.4
Alkaloids	Steroid alkaloid	N,N-Dimethyldodecylamine N-oxide	100406	24789.1	47149.7	22813.9
Alkaloids	Steroid alkaloid	17-[1-(5-Methyl-3,4,5,6-tetrahydro-2-pyridinyl) ethyl] androst-5-en-3-ol	1623.88	258.144	26038	1154.87
Alkaloids	Steroid alkaloid	3,11-Dihydroay-5,6-dihydro-17,23-epoayveratraman-6-one	394891	196332	321582	141186
Alkaloids	Steroid alkaloid	Cordiline	304470	105797	368708	154510
Alkaloids	Steroid alkaloid	Edpetiline	270624	221068	330036	201013
Alkaloids	Steroid alkaloid	Hecogenin	80070.8	38113.7	75699	35340
Alkaloids	Steroid alkaloid	Sipeimone	41339.9	17600.7	57685.6	8164.86
Alkaloids	Steroid alkaloid	Solasodin	736234	92922.7	741740	165061
Alkaloids	Steroid alkaloid	Solasodine	55353.7	29535.8	49276.1	26954.8
Alkaloids	Furoquinoline alkaloids	Skimmianine	11642.4	3668.02	15561	5070.97
Alkaloids	Indole alkaloids	Evodiamine	23109	1162.19	75562.7	18371
Alkaloids	Indole alkaloids	Mitraphylline	26043.9	13073.2	52950.1	10839.9
Alkaloids	Indole alkaloids	Erysovine	54894.8	19520	53431	7819.28
Alkaloids	Indole alkaloids	1H-Indole-2-propanoic acid, 1-[(4-chlorophenyl)methyl]-3-[(1,1-dimethylethyl)thio]-Alpha,Alpha-dimethyl-5-(1-methylethyl)- [CAS]	54649.5	16171.8	36849.9	4448.13
Alkaloids	Indole alkaloids	Tetrahydroalstonine	19505.7	1217.86	20852.8	4502.87
Alkaloids	Indole alkaloids	Hirsutine	83025.8	6849.74	80836.5	4909.54
Alkaloids	Isosteroidal alkaloids	Cyclopamine	163705	68421.7	157283	110292
Alkaloids	Others alkaloids	Subsessiline	91046.4	30897.4	65656.8	7436.49
Alkaloids	Others alkaloids	N,N-Dimethyldodecylamine N-oxide	41193.9	11104.3	47149.7	22813.9
Alkaloids	Others alkaloids	Splendoline	27959.3	12898.2	35150.8	13059.4
Alkaloids	Others alkaloids	Ajmalicine	30542.7	21330.3	21627.9	3822.21
Alkaloids	Others alkaloids	Humantenine	45325.5	51906.6	16135.1	2169.82
Alkaloids	Others alkaloids	Piperettine	27965.1	8248.92	23213	6638.78
Alkaloids	Scopolamine type alkaloid	Kukoamine B	29258.9	8148.39	528432	24934.6
Alkaloids	Scopolamine type alkaloid	Ecgonine	25344.5	10446.6	26687.1	12411

## Sheet: Table S3
TableS3 Overview of the RNA-Seq data
Sample	RawData(bp)	CleanData(bp)	Q20(%)	Q30(%)	GC(%)	Multiple_Mapped(%)	Total_Mapped(%)
CK1	8719894200	8677199196	8514895406 (98.13%)	8187826282 (94.36%)	4169766451 (48.05%)	5467829 (9.45%)	53322155 (92.13%)
CK2	7495659300	7456257513	7316037021 (98.12%)	7034829862 (94.35%)	3671586309 (49.24%)	4728663 (9.51%)	46210940 (92.92%)
CK3	7636735500	7599396988	7458981628 (98.15%)	7177924033 (94.45%)	3731549356 (49.10%)	5089933 (10.04%)	46197200 (91.14%)
S1	8519912400	8466163690	8285274289 (97.86%)	7942132423 (93.81%)	4271976476 (50.46%)	3741044 (6.62%)	50038964 (88.60%)
S2	6888692100	6848619743	6714497923 (98.04%)	6454348938 (94.24%)	3478415753 (50.79%)	5163930 (11.30%)	41358904 (90.53%)
S3	8555109300	8508121760	8332938784 (97.94%)	7992668116 (93.94%)	4318505761 (50.76%)	6255870 (11.02%)	50815381 (89.54%)

## Sheet: Table S4
Table S4 key DEGs in the steroidal alkaloid biosynthesis
ID	Gene name	CK_fpkm	S_fpkm	Swissprot-annotation
Unigene0019011	AACT-1	0.071	0.297	sp|F4ID16|NU98B_ARATH Nuclear pore complex protein NUP98B OS=Arabidopsis thaliana OX=3702 GN=NUP98B PE=1 SV=1
Unigene0031120	AACT-2	0.001	1.692	sp|Q24JY1|RL23A_BOVIN 60S ribosomal protein L23a OS=Bos taurus OX=9913 GN=RPL23A PE=2 SV=1
Unigene0009520	HMGS-1	45.123	56.497	sp|P54873|HMCS_ARATH Hydroxymethylglutaryl-CoA synthase OS=Arabidopsis thaliana OX=3702 GN=HMGS PE=1 SV=2
Unigene0039042	HMGS-2	6.666	11.444	sp|Q9SIC9|PP178_ARATH Pentatricopeptide repeat-containing protein At2g31400, chloroplastic OS=Arabidopsis thaliana OX=3702 GN=At2g31400 PE=2 SV=1
Unigene0037144	HMGS-3	0.471667	1.18267	sp|Q9SJW9|CDT1A_ARATH CDT1-like protein a, chloroplastic OS=Arabidopsis thaliana OX=3702 GN=CDT1A PE=1 SV=1
Unigene0033524	SQS	1.43033	16.2717	sp|O49080|PSBP_FRIAG Oxygen-evolving enhancer protein 2, chloroplastic OS=Fritillaria agrestis OX=64177 GN=PSBP PE=2 SV=1
Unigene0025895	SQE	65.5653	107.005	sp|O48651|SQE1_PANGI Squalene monooxygenase SE1 OS=Panax ginseng OX=4054 GN=SQE1 PE=2 SV=1
Unigene0016643	CAS-1	0.310333	2.291	sp|Q9FZF8|FB44_ARATH Putative F-box protein At1g47790 OS=Arabidopsis thaliana OX=3702 GN=At1g47790 PE=4 SV=1
Unigene0043569	SSR2	30.6763	51.2113	sp|Q9R0P6|SC11A_MOUSE Signal peptidase complex catalytic subunit SEC11A OS=Mus musculus OX=10090 GN=Sec11a PE=1 SV=1
Unigene0007624	SMO3	22.43	31.728	sp|Q9WTR7|SC11C_RAT Signal peptidase complex catalytic subunit SEC11C OS=Rattus norvegicus OX=10116 GN=Sec11c PE=2 SV=3
Unigene0040878	DXR	49.992	71.5983	sp|Q8W250|DXR_ORYSJ 1-deoxy-D-xylulose 5-phosphate reductoisomerase, chloroplastic OS=Oryza sativa subsp. japonica OX=39947 GN=DXR PE=2 SV=2
Unigene0041903	MCT	21.058	35.9097	sp|P69834|ISPD_ARATH 2-C-methyl-D-erythritol 4-phosphate cytidylyltransferase, chloroplastic OS=Arabidopsis thaliana OX=3702 GN=ISPD PE=1 SV=1
Unigene0020658	HDR	111.314	184.445	sp|Q94B35|ISPH_ARATH 4-hydroxy-3-methylbut-2-enyl diphosphate reductase, chloroplastic OS=Arabidopsis thaliana OX=3702 GN=ISPH PE=1 SV=1
Unigene0023710	GAME-1	0.006	3.33067	sp|Q8S9J2|SYYC1_ARATH
Unigene0000401	CYP-1	5.12833	7.256	sp|O48923|C71DA_SOYBN

## Sheet: Table S5
Table S5 key DEGs related to cysteine and methionine metabolism
Enzyme number	ID	CK	S	Swissprot
CS26	Unigene0040075	0.243	1.251	sp|O22682|CYSK4_ARATH S-sulfo-L-cysteine synthase (O-acetyl-L-serine-dependent), chloroplastic OS=Arabidopsis thaliana OX=3702 GN=CS26 PE=1 SV=1
SAMS	Unigene0035737	34.3167	293.522	sp|Q944U4|METK_DENCR S-adenosylmethionine synthase OS=Dendrobium crumenatum OX=51096 GN=SAMS PE=2 SV=1
At3g08860	Unigene0043166	7.44367	19.0087	sp|Q9SR86|AGT23_ARATH Alanine--glyoxylate aminotransferase 2 homolog 3, mitochondrial OS=Arabidopsis thaliana OX=3702 GN=At3g08860 PE=2 SV=1
PCMP-H24	Unigene0000588	5.12033	30.7667	sp|Q9SY02|PP301_ARATH Pentatricopeptide repeat-containing protein At4g02750 OS=Arabidopsis thaliana OX=3702 GN=PCMP-H24 PE=3 SV=1
SAMDC	Unigene0018323	17.6893	45.5503	sp|O24575|DCAM_MAIZE S-adenosylmethionine decarboxylase proenzyme OS=Zea mays OX=4577 GN=SAMDC PE=2 SV=1
SAMDC4	Unigene0030949	0.37	2.75067	sp|Q3E9D5|DCAM4_ARATH S-adenosylmethionine decarboxylase proenzyme 4 OS=Arabidopsis thaliana OX=3702 GN=SAMDC4 PE=1 SV=1
ACL5	Unigene0010962	1.16867	6.10267	sp|Q9S7X6|ACL5_ARATH Thermospermine synthase ACAULIS5 OS=Arabidopsis thaliana OX=3702 GN=ACL5 PE=1 SV=1

## Sheet: Table S6
Table S6 key DEGs in the oxidative phosphorylation pathway
ID	Gene name	I	M	Swissprot
Unigene0029970	ND1	0.001	1.86	sp|Q37546|NU1M_LUMTE NADH-ubiquinone oxidoreductase chain 1 OS=Lumbricus terrestris OX=6398 GN=ND1 PE=3 SV=1
Unigene0024525	Ndufs3	7.11733	24.5443	sp|Q35322|NDUS3_ORYSJ NADH dehydrogenase [ubiquinone] iron-sulfur protein 3 OS=Oryza sativa subsp. japonica OX=39947 GN=NAD9 PE=2 SV=2
Unigene0032914	ND2	0.001	3.12867	sp|Q34951|NU2M_LUMTE NADH-ubiquinone oxidoreductase chain 2 OS=Lumbricus terrestris OX=6398 GN=ND2 PE=3 SV=1
Unigene0033522	ND4	0.001	2.74	sp|Q34949|NU4M_LUMTE NADH-ubiquinone oxidoreductase chain 4 OS=Lumbricus terrestris OX=6398 GN=ND4 PE=3 SV=1
Unigene0004304	Ndufs1	32.0793	51.2517	sp|Q43644|NDUS1_SOLTU NADH dehydrogenase [ubiquinone] iron-sulfur protein 1, mitochondrial OS=Solanum tuberosum OX=4113 PE=2 SV=1
Unigene0002543	ISP	4.15033	11.1397	sp|O49078|UCRIA_FRIAG Cytochrome b6-f complex iron-sulfur subunit, chloroplastic OS=Fritillaria agrestis OX=64177 GN=petC PE=2 SV=1
Unigene0031349	Cytb	0.001	4.642	sp|Q34945|CYB_LUMTE Cytochrome b OS=Lumbricus terrestris OX=6398 GN=MT-CYB PE=3 SV=1
Unigene0033744	QCR7	81.0007	129.611	sp|F4JWS8|QCR72_ARATH Cytochrome b-c1 complex subunit 7-2, mitochondrial OS=Arabidopsis thaliana OX=3702 GN=QCR7-2 PE=1 SV=1
Unigene0026859	SDHA	73.375	123.397	sp|Q6ZDY8|SDHA_ORYSJ Succinate dehydrogenase [ubiquinone] flavoprotein subunit, mitochondrial OS=Oryza sativa subsp. japonica OX=39947 GN=SDH1 PE=1 SV=1
Unigene0041879	SDHB	0.631333	1.26033	sp|Q9S827|SDHB1_ORYSJ Succinate dehydrogenase [ubiquinone] iron-sulfur subunit 1, mitochondrial OS=Oryza sativa subsp. japonica OX=39947 GN=SDH2-1 PE=1 SV=1
Unigene0040077	SdhA	3.25633	15.6967	sp|Q6Z836|NADB_ORYSJ L-aspartate oxidase, chloroplastic OS=Oryza sativa subsp. japonica OX=39947 GN=Os02g0134400 PE=3 SV=1
Unigene0042171	COX10	13.6713	23.488	sp|O64886|COX10_ARATH Protoheme IX farnesyltransferase, mitochondrial OS=Arabidopsis thaliana OX=3702 GN=COX10 PE=2 SV=4
Unigene0008006	COX5B	93.9677	158.214	sp|Q9LW15|CX5B1_ARATH Cytochrome c oxidase subunit 5b-1, mitochondrial OS=Arabidopsis thaliana OX=3702 GN=COX5B-1 PE=1 SV=1
Unigene0024934	ATPF1A	1.43367	4.921	sp|Q0G9F7|YCF2_LIRTU Protein Ycf2 OS=Liriodendron tulipifera OX=3415 GN=ycf2-A PE=3 SV=1
Unigene0003191	ATPeF0O	12.1563	22.383	sp|P32980|ATPD_TOBAC ATP synthase delta chain, chloroplastic OS=Nicotiana tabacum OX=4097 GN=ATPD PE=2 SV=1
Unigene0026716	ATPeF0A	0.424333	1.57533	sp|P00848|ATP6_MOUSE ATP synthase subunit a OS=Mus musculus OX=10090 GN=Mtatp6 PE=1 SV=1
Unigene0027516	ATPeF1D	46.1987	69.0777	sp|Q40089|ATP4_IPOBA ATP synthase subunit delta', mitochondrial OS=Ipomoea batatas OX=4120 PE=1 SV=1
Unigene0033352	ATPeF1B	136.221	225.057	sp|Q01859|ATPBM_ORYSJ ATP synthase subunit beta, mitochondrial OS=Oryza sativa subsp. japonica OX=39947 GN=ATPB PE=1 SV=2
Unigene0012645	ATPeV1D	43.7793	75.4163	sp|Q9XGM1|VATD_ARATH V-type proton ATPase subunit D OS=Arabidopsis thaliana OX=3702 GN=VHA-D PE=1 SV=2
Unigene0043284	ATPeV1E-1	218.034	320.006	sp|Q39258|VATE1_ARATH V-type proton ATPase subunit E1 OS=Arabidopsis thaliana OX=3702 GN=VHA-E1 PE=1 SV=2
Unigene0006490	ATPeV1F	55.5593	78.7107	sp|Q9ZQX4|VATF_ARATH V-type proton ATPase subunit F OS=Arabidopsis thaliana OX=3702 GN=VHA-F PE=2 SV=1
Unigene0023467	ATPeV1G	64.066	94.5773	sp|O82628|VATG1_ARATH V-type proton ATPase subunit G1 OS=Arabidopsis thaliana OX=3702 GN=VHA-G1 PE=1 SV=1
Unigene0001681	ATPeV1H	67.6273	107.753	sp|Q84ZC0|VATH_ORYSJ Probable V-type proton ATPase subunit H OS=Oryza sativa subsp. japonica OX=39947 GN=Os07g0549700 PE=2 SV=1
Unigene0022273	ATPeV0C	0.001	1.53667	sp|Q03105|VATL_TORMA V-type proton ATPase 16 kDa proteolipid subunit OS=Torpedo marmorata OX=7788 PE=1 SV=1
Unigene0023074	ATPeV0D	76.6807	119.36	sp|Q8RU33|VA0D_ORYSJ Probable V-type proton ATPase subunit d OS=Oryza sativa subsp. japonica OX=39947 GN=Os01g0587000 PE=2 SV=1

## Sheet: Table S7
Table S7 DEGs encoding CYPs identified under the CK and S groups
	ID	CK_mean	S_mean	PValue
CYPs	Unigene0000798	0.430667	4.863	0.0385889
	Unigene0003549	0.172	1.566	0.000534266
	Unigene0018237	10.2753	6.38433	0.0146545
	Unigene0024076	1.34267	12.13	0.00397482
	Unigene0024077	0.001	1.41267	0.00177497
	Unigene0032342	0.307667	4.00267	0.0287025
	Unigene0036300	71.5707	44.102	3.06134e-06
	Unigene0038211	2.10067	12.903	0.0398387
	Unigene0042034	3.89	15.3513	0.00429374
	Unigene0043921	0.0763333	1.482	0.0479034
	Unigene0028435	1.31833	0.662667	0.00830024
	Unigene0042795	0.001	1.657	0.0326122

## Sheet: Table S8
Table S8 Genes selected for qRT-PCR validation
ID	Gene name	Swissprot
Unigene0018370	CAB40	sp|P12333|CB2A_SPIOL Chlorophyll a-b binding protein, chloroplastic OS=Spinacia oleracea OX=3562 PE=1 SV=1
Unigene0011427	PGMP	sp|Q9SM59|PGMP_PEA Phosphoglucomutase, chloroplastic OS=Pisum sativum OX=3888 GN=PGMP PE=2 SV=1
Unigene0033524	SQS	sp|O49080|PSBP_FRIAG Oxygen-evolving enhancer protein 2, chloroplastic OS=Fritillaria agrestis OX=64177 GN=PSBP PE=2 SV=1
Unigene0026400	Os01g0871200	sp|Q943I6|STOP1_ORYSJ Zinc finger protein STOP1 homolog OS=Oryza sativa subsp. japonica OX=39947 GN=Os01g0871200 PE=2 SV=1
Unigene0040878	DXR	sp|Q8W250|DXR_ORYSJ 1-deoxy-D-xylulose 5-phosphate reductoisomerase, chloroplastic OS=Oryza sativa subsp. japonica OX=39947 GN=DXR PE=2 SV=2
Unigene0022913	FAH1	sp|O48916|FAH1_ARATH Dihydroceramide fatty acyl 2-hydroxylase FAH1 OS=Arabidopsis thaliana OX=3702 GN=FAH1 PE=1 SV=1
Unigene0000371	LOX1.5	sp|Q43191|LOX15_SOLTU Probable linoleate 9S-lipoxygenase 5 OS=Solanum tuberosum OX=4113 GN=LOX1.5 PE=2 SV=1
Unigene0035737	SAMS	sp|Q944U4|METK_DENCR S-adenosylmethionine synthase OS=Dendrobium crumenatum OX=51096 GN=SAMS PE=2 SV=1

## Sheet: Table S9
Table S9 Primer pairs used for qRT-PCR analysis
Gene ID		Primer	sequence 5'-3'
Unigene0018370	CAB40	F	GGAGCTCAAAAATGGCAGGC
		R	TGAGCCAGCAAACCAAAGGA
Unigene0011427	PGMP	F	TCACCTACACAGACCCGGTA
		R	ATCCAGTACCCGAGAGACGA
Unigene0033524	SQS	F	CAACATTCTCGAGACCGCCA
		R	CGTCAGCAGTCCTGGTCAAA
Unigene0026400	Os01g0871200	F	CTCCTGCGGAACCACATTCT
		R	CCGGTCTTGGAAACTCGTCA
Unigene0040878	DXR	F	ACGAGAAGGCTGTGGAGTTG
		R	CTCCAGCGAAGGATGAACGA
Unigene0022913	FAH1	F	GCTTCTTCGGCAACGACATC
		R	ACCATGACAGCCACTTGAGG
Unigene0000371	LOX1.5	F	GCACTCTGAAACTGCTTGCC
		R	ACTGACCGCACCGTATTGTT
Unigene0035737	SAMS	F	TACGTGACACCTGCCGATCT
		R	ACTGCTGCTCAATGTTCACG
	18S ribosomal RNA gene	F	TACGACTCTCGGCAACGGA
		R	CAAAGGGGCAATGGGAACA
